# Supplementary material for: Early Evaluation of an Ultra-Portable X-ray System for Tuberculosis Active Case Finding
Source: Trop Med Infect Dis. 2021 Sep 4;6(3):163. doi: 10.3390/tropicalmed6030163 (PMC8482270; doi:10.3390/tropicalmed6030163)
Supplement: Supplementary file 1 [file tropicalmed-06-00163-s001.zip]

Archive with 1 entries (1 files):
- tropicalmed-1346467-supplementary.pdf
